# Supplementary material for: Conventional versus Hepatic Arteriography and C-Arm CT-Guided Ablation of Liver Tumors (HepACAGA): A Comparative Analysis
Source: Cancers (Basel). 2024 May 18;16(10):1925. doi: 10.3390/cancers16101925 (PMC11119442; doi:10.3390/cancers16101925)
Supplement: Supplementary file 1 [file cancers-16-01925-s001.zip]

Archive with 1 entries (1 files):
- cancers-2972606-supplementary.pdf
